# Supplementary material for: A Tri-Component (Glomerular, Tubular, and Metabolic) Assessment of Renal Function in Acute Heart Failure
Source: J Clin Med. 2024 Dec 20;13(24):7796. doi: 10.3390/jcm13247796 (PMC11727872; doi:10.3390/jcm13247796)
Supplement: Supplementary file 1 [file jcm-13-07796-s001.zip]

Archive with 1 entries (1 files):
- jcm-3340989-supplementary.pdf
